# Supplementary material for: Identification of QTLs associated with opaque2 modifiers influencing kernel opacity, kernel hardness, and tryptophan content in quality protein maize
Source: Front Plant Sci. 2025 May 21;16:1553512. doi: 10.3389/fpls.2025.1553512 (PMC12134081; doi:10.3389/fpls.2025.1553512)
Supplement: Supplementary file 1 [file Table1.xlsx]

## Sheet: Table S1
Genetic characterization of opaque2 modifiers influencing kernel opacity, kernel hardness, and tryptophan content in quality protein maize		Genetic characterization of opaque2 modifiers influencing kernel opacity, kernel hardness, and tryptophan content in quality protein maize		Genetic characterization of opaque2 modifiers influencing kernel opacity, kernel hardness, and tryptophan content in quality protein maize		Genetic characterization of opaque2 modifiers influencing kernel opacity, kernel hardness, and tryptophan content in quality protein maize		Genetic characterization of opaque2 modifiers influencing kernel opacity, kernel hardness, and tryptophan content in quality protein maize		Genetic characterization of opaque2 modifiers influencing kernel opacity, kernel hardness, and tryptophan content in quality protein maize		Genetic characterization of opaque2 modifiers influencing kernel opacity, kernel hardness, and tryptophan content in quality protein maize		Genetic characterization of opaque2 modifiers influencing kernel opacity, kernel hardness, and tryptophan content in quality protein maize		Genetic characterization of opaque2 modifiers influencing kernel opacity, kernel hardness, and tryptophan content in quality protein maize		Genetic characterization of opaque2 modifiers influencing kernel opacity, kernel hardness, and tryptophan content in quality protein maize		Genetic characterization of opaque2 modifiers influencing kernel opacity, kernel hardness, and tryptophan content in quality protein maize		Genetic characterization of opaque2 modifiers influencing kernel opacity, kernel hardness, and tryptophan content in quality protein maize		Genetic characterization of opaque2 modifiers influencing kernel opacity, kernel hardness, and tryptophan content in quality protein maize		Genetic characterization of opaque2 modifiers influencing kernel opacity, kernel hardness, and tryptophan content in quality protein maize		Genetic characterization of opaque2 modifiers influencing kernel opacity, kernel hardness, and tryptophan content in quality protein maize		Genetic characterization of opaque2 modifiers influencing kernel opacity, kernel hardness, and tryptophan content in quality protein maize		Genetic characterization of opaque2 modifiers influencing kernel opacity, kernel hardness, and tryptophan content in quality protein maize		Genetic characterization of opaque2 modifiers influencing kernel opacity, kernel hardness, and tryptophan content in quality protein maize		Genetic characterization of opaque2 modifiers influencing kernel opacity, kernel hardness, and tryptophan content in quality protein maize		Genetic characterization of opaque2 modifiers influencing kernel opacity, kernel hardness, and tryptophan content in quality protein maize		Genetic characterization of opaque2 modifiers influencing kernel opacity, kernel hardness, and tryptophan content in quality protein maize		Genetic characterization of opaque2 modifiers influencing kernel opacity, kernel hardness, and tryptophan content in quality protein maize		Genetic characterization of opaque2 modifiers influencing kernel opacity, kernel hardness, and tryptophan content in quality protein maize		Genetic characterization of opaque2 modifiers influencing kernel opacity, kernel hardness, and tryptophan content in quality protein maize		Genetic characterization of opaque2 modifiers influencing kernel opacity, kernel hardness, and tryptophan content in quality protein maize
Diksha Jasrotia1#, Sushil Kumar2, Yashmeet Kaur2, Abhijit Kumar Das2, Alla Singh2, Dharam Paul2, Shanu Shukla2, Priti Sharma1, Sujay Rakshit3 and Ramesh Kumar2*		Diksha Jasrotia1#, Sushil Kumar2, Yashmeet Kaur2, Abhijit Kumar Das2, Alla Singh2, Dharam Paul2, Shanu Shukla2, Priti Sharma1, Sujay Rakshit3 and Ramesh Kumar2*		Diksha Jasrotia1#, Sushil Kumar2, Yashmeet Kaur2, Abhijit Kumar Das2, Alla Singh2, Dharam Paul2, Shanu Shukla2, Priti Sharma1, Sujay Rakshit3 and Ramesh Kumar2*		Diksha Jasrotia1#, Sushil Kumar2, Yashmeet Kaur2, Abhijit Kumar Das2, Alla Singh2, Dharam Paul2, Shanu Shukla2, Priti Sharma1, Sujay Rakshit3 and Ramesh Kumar2*		Diksha Jasrotia1#, Sushil Kumar2, Yashmeet Kaur2, Abhijit Kumar Das2, Alla Singh2, Dharam Paul2, Shanu Shukla2, Priti Sharma1, Sujay Rakshit3 and Ramesh Kumar2*		Diksha Jasrotia1#, Sushil Kumar2, Yashmeet Kaur2, Abhijit Kumar Das2, Alla Singh2, Dharam Paul2, Shanu Shukla2, Priti Sharma1, Sujay Rakshit3 and Ramesh Kumar2*		Diksha Jasrotia1#, Sushil Kumar2, Yashmeet Kaur2, Abhijit Kumar Das2, Alla Singh2, Dharam Paul2, Shanu Shukla2, Priti Sharma1, Sujay Rakshit3 and Ramesh Kumar2*		Diksha Jasrotia1#, Sushil Kumar2, Yashmeet Kaur2, Abhijit Kumar Das2, Alla Singh2, Dharam Paul2, Shanu Shukla2, Priti Sharma1, Sujay Rakshit3 and Ramesh Kumar2*		Diksha Jasrotia1#, Sushil Kumar2, Yashmeet Kaur2, Abhijit Kumar Das2, Alla Singh2, Dharam Paul2, Shanu Shukla2, Priti Sharma1, Sujay Rakshit3 and Ramesh Kumar2*		Diksha Jasrotia1#, Sushil Kumar2, Yashmeet Kaur2, Abhijit Kumar Das2, Alla Singh2, Dharam Paul2, Shanu Shukla2, Priti Sharma1, Sujay Rakshit3 and Ramesh Kumar2*		Diksha Jasrotia1#, Sushil Kumar2, Yashmeet Kaur2, Abhijit Kumar Das2, Alla Singh2, Dharam Paul2, Shanu Shukla2, Priti Sharma1, Sujay Rakshit3 and Ramesh Kumar2*		Diksha Jasrotia1#, Sushil Kumar2, Yashmeet Kaur2, Abhijit Kumar Das2, Alla Singh2, Dharam Paul2, Shanu Shukla2, Priti Sharma1, Sujay Rakshit3 and Ramesh Kumar2*		Diksha Jasrotia1#, Sushil Kumar2, Yashmeet Kaur2, Abhijit Kumar Das2, Alla Singh2, Dharam Paul2, Shanu Shukla2, Priti Sharma1, Sujay Rakshit3 and Ramesh Kumar2*		Diksha Jasrotia1#, Sushil Kumar2, Yashmeet Kaur2, Abhijit Kumar Das2, Alla Singh2, Dharam Paul2, Shanu Shukla2, Priti Sharma1, Sujay Rakshit3 and Ramesh Kumar2*		Diksha Jasrotia1#, Sushil Kumar2, Yashmeet Kaur2, Abhijit Kumar Das2, Alla Singh2, Dharam Paul2, Shanu Shukla2, Priti Sharma1, Sujay Rakshit3 and Ramesh Kumar2*		Diksha Jasrotia1#, Sushil Kumar2, Yashmeet Kaur2, Abhijit Kumar Das2, Alla Singh2, Dharam Paul2, Shanu Shukla2, Priti Sharma1, Sujay Rakshit3 and Ramesh Kumar2*		Diksha Jasrotia1#, Sushil Kumar2, Yashmeet Kaur2, Abhijit Kumar Das2, Alla Singh2, Dharam Paul2, Shanu Shukla2, Priti Sharma1, Sujay Rakshit3 and Ramesh Kumar2*		Diksha Jasrotia1#, Sushil Kumar2, Yashmeet Kaur2, Abhijit Kumar Das2, Alla Singh2, Dharam Paul2, Shanu Shukla2, Priti Sharma1, Sujay Rakshit3 and Ramesh Kumar2*		Diksha Jasrotia1#, Sushil Kumar2, Yashmeet Kaur2, Abhijit Kumar Das2, Alla Singh2, Dharam Paul2, Shanu Shukla2, Priti Sharma1, Sujay Rakshit3 and Ramesh Kumar2*		Diksha Jasrotia1#, Sushil Kumar2, Yashmeet Kaur2, Abhijit Kumar Das2, Alla Singh2, Dharam Paul2, Shanu Shukla2, Priti Sharma1, Sujay Rakshit3 and Ramesh Kumar2*		Diksha Jasrotia1#, Sushil Kumar2, Yashmeet Kaur2, Abhijit Kumar Das2, Alla Singh2, Dharam Paul2, Shanu Shukla2, Priti Sharma1, Sujay Rakshit3 and Ramesh Kumar2*		Diksha Jasrotia1#, Sushil Kumar2, Yashmeet Kaur2, Abhijit Kumar Das2, Alla Singh2, Dharam Paul2, Shanu Shukla2, Priti Sharma1, Sujay Rakshit3 and Ramesh Kumar2*		Diksha Jasrotia1#, Sushil Kumar2, Yashmeet Kaur2, Abhijit Kumar Das2, Alla Singh2, Dharam Paul2, Shanu Shukla2, Priti Sharma1, Sujay Rakshit3 and Ramesh Kumar2*		Diksha Jasrotia1#, Sushil Kumar2, Yashmeet Kaur2, Abhijit Kumar Das2, Alla Singh2, Dharam Paul2, Shanu Shukla2, Priti Sharma1, Sujay Rakshit3 and Ramesh Kumar2*		Diksha Jasrotia1#, Sushil Kumar2, Yashmeet Kaur2, Abhijit Kumar Das2, Alla Singh2, Dharam Paul2, Shanu Shukla2, Priti Sharma1, Sujay Rakshit3 and Ramesh Kumar2*
#Plant and Environmental Sciences, Clemson University, South Carolina, U.S.A. (Current address)		#Plant and Environmental Sciences, Clemson University, South Carolina, U.S.A. (Current address)		#Plant and Environmental Sciences, Clemson University, South Carolina, U.S.A. (Current address)		#Plant and Environmental Sciences, Clemson University, South Carolina, U.S.A. (Current address)		#Plant and Environmental Sciences, Clemson University, South Carolina, U.S.A. (Current address)		#Plant and Environmental Sciences, Clemson University, South Carolina, U.S.A. (Current address)		#Plant and Environmental Sciences, Clemson University, South Carolina, U.S.A. (Current address)		#Plant and Environmental Sciences, Clemson University, South Carolina, U.S.A. (Current address)		#Plant and Environmental Sciences, Clemson University, South Carolina, U.S.A. (Current address)		#Plant and Environmental Sciences, Clemson University, South Carolina, U.S.A. (Current address)		#Plant and Environmental Sciences, Clemson University, South Carolina, U.S.A. (Current address)		#Plant and Environmental Sciences, Clemson University, South Carolina, U.S.A. (Current address)		#Plant and Environmental Sciences, Clemson University, South Carolina, U.S.A. (Current address)		#Plant and Environmental Sciences, Clemson University, South Carolina, U.S.A. (Current address)		#Plant and Environmental Sciences, Clemson University, South Carolina, U.S.A. (Current address)		#Plant and Environmental Sciences, Clemson University, South Carolina, U.S.A. (Current address)		#Plant and Environmental Sciences, Clemson University, South Carolina, U.S.A. (Current address)		#Plant and Environmental Sciences, Clemson University, South Carolina, U.S.A. (Current address)		#Plant and Environmental Sciences, Clemson University, South Carolina, U.S.A. (Current address)		#Plant and Environmental Sciences, Clemson University, South Carolina, U.S.A. (Current address)		#Plant and Environmental Sciences, Clemson University, South Carolina, U.S.A. (Current address)		#Plant and Environmental Sciences, Clemson University, South Carolina, U.S.A. (Current address)		#Plant and Environmental Sciences, Clemson University, South Carolina, U.S.A. (Current address)		#Plant and Environmental Sciences, Clemson University, South Carolina, U.S.A. (Current address)		#Plant and Environmental Sciences, Clemson University, South Carolina, U.S.A. (Current address)
1Punjab Agricultural University, Ludhiana-141004, Punjab, India		1Punjab Agricultural University, Ludhiana-141004, Punjab, India		1Punjab Agricultural University, Ludhiana-141004, Punjab, India		1Punjab Agricultural University, Ludhiana-141004, Punjab, India		1Punjab Agricultural University, Ludhiana-141004, Punjab, India		1Punjab Agricultural University, Ludhiana-141004, Punjab, India		1Punjab Agricultural University, Ludhiana-141004, Punjab, India		1Punjab Agricultural University, Ludhiana-141004, Punjab, India		1Punjab Agricultural University, Ludhiana-141004, Punjab, India		1Punjab Agricultural University, Ludhiana-141004, Punjab, India		1Punjab Agricultural University, Ludhiana-141004, Punjab, India		1Punjab Agricultural University, Ludhiana-141004, Punjab, India		1Punjab Agricultural University, Ludhiana-141004, Punjab, India		1Punjab Agricultural University, Ludhiana-141004, Punjab, India		1Punjab Agricultural University, Ludhiana-141004, Punjab, India		1Punjab Agricultural University, Ludhiana-141004, Punjab, India		1Punjab Agricultural University, Ludhiana-141004, Punjab, India		1Punjab Agricultural University, Ludhiana-141004, Punjab, India		1Punjab Agricultural University, Ludhiana-141004, Punjab, India		1Punjab Agricultural University, Ludhiana-141004, Punjab, India		1Punjab Agricultural University, Ludhiana-141004, Punjab, India		1Punjab Agricultural University, Ludhiana-141004, Punjab, India		1Punjab Agricultural University, Ludhiana-141004, Punjab, India		1Punjab Agricultural University, Ludhiana-141004, Punjab, India		1Punjab Agricultural University, Ludhiana-141004, Punjab, India
2ICAR-Indian Institute of Maize Research, PAU Campus, Ludhiana-141004, Punjab, India		2ICAR-Indian Institute of Maize Research, PAU Campus, Ludhiana-141004, Punjab, India		2ICAR-Indian Institute of Maize Research, PAU Campus, Ludhiana-141004, Punjab, India		2ICAR-Indian Institute of Maize Research, PAU Campus, Ludhiana-141004, Punjab, India		2ICAR-Indian Institute of Maize Research, PAU Campus, Ludhiana-141004, Punjab, India		2ICAR-Indian Institute of Maize Research, PAU Campus, Ludhiana-141004, Punjab, India		2ICAR-Indian Institute of Maize Research, PAU Campus, Ludhiana-141004, Punjab, India		2ICAR-Indian Institute of Maize Research, PAU Campus, Ludhiana-141004, Punjab, India		2ICAR-Indian Institute of Maize Research, PAU Campus, Ludhiana-141004, Punjab, India		2ICAR-Indian Institute of Maize Research, PAU Campus, Ludhiana-141004, Punjab, India		2ICAR-Indian Institute of Maize Research, PAU Campus, Ludhiana-141004, Punjab, India		2ICAR-Indian Institute of Maize Research, PAU Campus, Ludhiana-141004, Punjab, India		2ICAR-Indian Institute of Maize Research, PAU Campus, Ludhiana-141004, Punjab, India		2ICAR-Indian Institute of Maize Research, PAU Campus, Ludhiana-141004, Punjab, India		2ICAR-Indian Institute of Maize Research, PAU Campus, Ludhiana-141004, Punjab, India		2ICAR-Indian Institute of Maize Research, PAU Campus, Ludhiana-141004, Punjab, India		2ICAR-Indian Institute of Maize Research, PAU Campus, Ludhiana-141004, Punjab, India		2ICAR-Indian Institute of Maize Research, PAU Campus, Ludhiana-141004, Punjab, India		2ICAR-Indian Institute of Maize Research, PAU Campus, Ludhiana-141004, Punjab, India		2ICAR-Indian Institute of Maize Research, PAU Campus, Ludhiana-141004, Punjab, India		2ICAR-Indian Institute of Maize Research, PAU Campus, Ludhiana-141004, Punjab, India		2ICAR-Indian Institute of Maize Research, PAU Campus, Ludhiana-141004, Punjab, India		2ICAR-Indian Institute of Maize Research, PAU Campus, Ludhiana-141004, Punjab, India		2ICAR-Indian Institute of Maize Research, PAU Campus, Ludhiana-141004, Punjab, India		2ICAR-Indian Institute of Maize Research, PAU Campus, Ludhiana-141004, Punjab, India
3Director, ICAR-Indian Institute of Agricultural Biotechnology, Garkhatanga, Ranchi, Jharkhand-834003, India		3Director, ICAR-Indian Institute of Agricultural Biotechnology, Garkhatanga, Ranchi, Jharkhand-834003, India		3Director, ICAR-Indian Institute of Agricultural Biotechnology, Garkhatanga, Ranchi, Jharkhand-834003, India		3Director, ICAR-Indian Institute of Agricultural Biotechnology, Garkhatanga, Ranchi, Jharkhand-834003, India		3Director, ICAR-Indian Institute of Agricultural Biotechnology, Garkhatanga, Ranchi, Jharkhand-834003, India		3Director, ICAR-Indian Institute of Agricultural Biotechnology, Garkhatanga, Ranchi, Jharkhand-834003, India		3Director, ICAR-Indian Institute of Agricultural Biotechnology, Garkhatanga, Ranchi, Jharkhand-834003, India		3Director, ICAR-Indian Institute of Agricultural Biotechnology, Garkhatanga, Ranchi, Jharkhand-834003, India		3Director, ICAR-Indian Institute of Agricultural Biotechnology, Garkhatanga, Ranchi, Jharkhand-834003, India		3Director, ICAR-Indian Institute of Agricultural Biotechnology, Garkhatanga, Ranchi, Jharkhand-834003, India		3Director, ICAR-Indian Institute of Agricultural Biotechnology, Garkhatanga, Ranchi, Jharkhand-834003, India		3Director, ICAR-Indian Institute of Agricultural Biotechnology, Garkhatanga, Ranchi, Jharkhand-834003, India		3Director, ICAR-Indian Institute of Agricultural Biotechnology, Garkhatanga, Ranchi, Jharkhand-834003, India		3Director, ICAR-Indian Institute of Agricultural Biotechnology, Garkhatanga, Ranchi, Jharkhand-834003, India		3Director, ICAR-Indian Institute of Agricultural Biotechnology, Garkhatanga, Ranchi, Jharkhand-834003, India		3Director, ICAR-Indian Institute of Agricultural Biotechnology, Garkhatanga, Ranchi, Jharkhand-834003, India		3Director, ICAR-Indian Institute of Agricultural Biotechnology, Garkhatanga, Ranchi, Jharkhand-834003, India		3Director, ICAR-Indian Institute of Agricultural Biotechnology, Garkhatanga, Ranchi, Jharkhand-834003, India		3Director, ICAR-Indian Institute of Agricultural Biotechnology, Garkhatanga, Ranchi, Jharkhand-834003, India		3Director, ICAR-Indian Institute of Agricultural Biotechnology, Garkhatanga, Ranchi, Jharkhand-834003, India		3Director, ICAR-Indian Institute of Agricultural Biotechnology, Garkhatanga, Ranchi, Jharkhand-834003, India		3Director, ICAR-Indian Institute of Agricultural Biotechnology, Garkhatanga, Ranchi, Jharkhand-834003, India		3Director, ICAR-Indian Institute of Agricultural Biotechnology, Garkhatanga, Ranchi, Jharkhand-834003, India		3Director, ICAR-Indian Institute of Agricultural Biotechnology, Garkhatanga, Ranchi, Jharkhand-834003, India		3Director, ICAR-Indian Institute of Agricultural Biotechnology, Garkhatanga, Ranchi, Jharkhand-834003, India
*Corresponding author – Ramesh Kumar, rk.phagna@gmail.com (Mob no: +918437252547)		*Corresponding author – Ramesh Kumar, rk.phagna@gmail.com (Mob no: +918437252547)		*Corresponding author – Ramesh Kumar, rk.phagna@gmail.com (Mob no: +918437252547)		*Corresponding author – Ramesh Kumar, rk.phagna@gmail.com (Mob no: +918437252547)		*Corresponding author – Ramesh Kumar, rk.phagna@gmail.com (Mob no: +918437252547)		*Corresponding author – Ramesh Kumar, rk.phagna@gmail.com (Mob no: +918437252547)		*Corresponding author – Ramesh Kumar, rk.phagna@gmail.com (Mob no: +918437252547)		*Corresponding author – Ramesh Kumar, rk.phagna@gmail.com (Mob no: +918437252547)		*Corresponding author – Ramesh Kumar, rk.phagna@gmail.com (Mob no: +918437252547)		*Corresponding author – Ramesh Kumar, rk.phagna@gmail.com (Mob no: +918437252547)		*Corresponding author – Ramesh Kumar, rk.phagna@gmail.com (Mob no: +918437252547)		*Corresponding author – Ramesh Kumar, rk.phagna@gmail.com (Mob no: +918437252547)		*Corresponding author – Ramesh Kumar, rk.phagna@gmail.com (Mob no: +918437252547)		*Corresponding author – Ramesh Kumar, rk.phagna@gmail.com (Mob no: +918437252547)		*Corresponding author – Ramesh Kumar, rk.phagna@gmail.com (Mob no: +918437252547)		*Corresponding author – Ramesh Kumar, rk.phagna@gmail.com (Mob no: +918437252547)		*Corresponding author – Ramesh Kumar, rk.phagna@gmail.com (Mob no: +918437252547)		*Corresponding author – Ramesh Kumar, rk.phagna@gmail.com (Mob no: +918437252547)		*Corresponding author – Ramesh Kumar, rk.phagna@gmail.com (Mob no: +918437252547)		*Corresponding author – Ramesh Kumar, rk.phagna@gmail.com (Mob no: +918437252547)		*Corresponding author – Ramesh Kumar, rk.phagna@gmail.com (Mob no: +918437252547)		*Corresponding author – Ramesh Kumar, rk.phagna@gmail.com (Mob no: +918437252547)		*Corresponding author – Ramesh Kumar, rk.phagna@gmail.com (Mob no: +918437252547)		*Corresponding author – Ramesh Kumar, rk.phagna@gmail.com (Mob no: +918437252547)		*Corresponding author – Ramesh Kumar, rk.phagna@gmail.com (Mob no: +918437252547)
(ORCID ID: 0000-0002-0350-3573)		(ORCID ID: 0000-0002-0350-3573)		(ORCID ID: 0000-0002-0350-3573)		(ORCID ID: 0000-0002-0350-3573)		(ORCID ID: 0000-0002-0350-3573)		(ORCID ID: 0000-0002-0350-3573)		(ORCID ID: 0000-0002-0350-3573)		(ORCID ID: 0000-0002-0350-3573)		(ORCID ID: 0000-0002-0350-3573)		(ORCID ID: 0000-0002-0350-3573)		(ORCID ID: 0000-0002-0350-3573)		(ORCID ID: 0000-0002-0350-3573)		(ORCID ID: 0000-0002-0350-3573)		(ORCID ID: 0000-0002-0350-3573)		(ORCID ID: 0000-0002-0350-3573)		(ORCID ID: 0000-0002-0350-3573)		(ORCID ID: 0000-0002-0350-3573)		(ORCID ID: 0000-0002-0350-3573)		(ORCID ID: 0000-0002-0350-3573)		(ORCID ID: 0000-0002-0350-3573)		(ORCID ID: 0000-0002-0350-3573)		(ORCID ID: 0000-0002-0350-3573)		(ORCID ID: 0000-0002-0350-3573)		(ORCID ID: 0000-0002-0350-3573)		(ORCID ID: 0000-0002-0350-3573)
Table S1. Percent opacity (%), Hardness (N), Tryptophan, and Lysine content (%) in parents and F2:3 population seeds of cross DQL 2104-1 × DQL 2034
S. No.	Entry	Opacity (%)	Hardness (N)	Tryptophan (%)	Lysine (%)
1	Parent 1 (DQL 2104-1)	100	137.87	0.081	0.324
2	Parent 2 (DQL 2034)	25	169.8	0.054	0.216
3	P2	25	87.87	0.055	0.218
4	P4	25	159.23	0.065	0.26
5	P9	100	132.07	0.072	0.289
6	P10	42.97	95.73	0.059	0.235
7	P15	50	190.8	0.061	0.245
8	P16	30	116.8	0.085	0.342
9	P25	17.5	196.1	0.059	0.235
10	P31	45	96.1	0.06	0.242
11	P34	25	175.47	0.064	0.255
12	P35	75	207.4	0.06	0.238
13	P37	41.67	99.13	0.038	0.153
14	P40	16.67	146.53	0.072	0.287
15	P41	61.67	154.07	0.063	0.253
16	P43	30	118.37	0.065	0.258
17	P44	42.5	217.2	0.033	0.131
18	P46	35.83	116.5	0.058	0.231
19	P47	35	166.97	0.045	0.182
20	P48	60.32	90.47	0.069	0.275
21	P49	31.67	128.43	0.051	0.205
22	P51	75	175.9	0.072	0.287
23	P54	33.33	210	0.05	0.198
24	P64	25	150.87	0.057	0.229
25	P66	25	148.9	0.01	0.04
26	P71	40	149.37	0.024	0.096
27	P72	40	185.47	0.022	0.087
28	P73	50	170.67	0.025	0.1
29	P74	28.79	131.1	0.019	0.075
30	P75	33.33	104.8	0.04	0.162
31	P76	75	156.77	0.107	0.429
32	P77	75	134.1	0.073	0.291
33	P79	30.83	135.97	0.021	0.085
34	P81	34.44	151.07	0.03	0.109
35	P83	37.35	124.3	0.029	0.115
36	P84	25	139.43	0.018	0.071
37	P85	40	95.03	0.027	0.109
38	P86	40.83	117.2	0.062	0.247
39	P87	81.67	225.43	0.02	0.082
40	P89	75	178.67	0.038	0.153
41	P91	25	118.53	0.04	0.162
42	P92	25	129.1	0.037	0.149
43	P93	61.3	152.43	0.037	0.147
44	P97	30.83	119.7	0.036	0.144
45	P103	30	167.97	0.036	0.145
46	P105	75	157.6	0.058	0.231
47	P106	30.83	178.13	0.046	0.185
48	P109	25	183.47	0.023	0.093
49	P111	28.33	198.57	0.047	0.189
50	P112	25	62.5	0.035	0.14
51	P113	25	113.43	0.04	0.162
52	P114	100	219.17	0.049	0.196
53	P115	65.28	219.97	0.039	0.156
54	P116	25	163.83	0.024	0.096
55	P118	37.5	165.8	0.017	0.142
56	P119	36.67	186.23	0.039	0.155
57	P120	75	113.3	0.04	0.162
58	P121	26.67	163.43	0.015	0.062
59	P123	29.79	163.43	0.021	0.084
60	P124	25	130.9	0.019	0.076
61	P125	32.5	120.07	0.028	0.113
62	P126	25	163.7	0.057	0.227
63	P127	75	138.23	0.026	0.104
64	P129	26.19	160.05	0.03	0.12
65	P130	25	192.43	0.03	0.12
66	P132	25	133.13	0.027	0.107
67	P133	25	120.17	0.034	0.135
68	P134	33.33	165.23	0.025	0.102
69	P135	25	159.17	0.058	0.231
70	P137	31.85	134.7	0.045	0.182
71	P141	30	94.1	0.062	0.249
72	P142	51.04	125.1	0.038	0.153
73	P143	75	166.7	0.034	0.135
74	P144	78.03	142.2	0.098	0.391
75	P147	25	91.2	0.04	0.162
76	P149	82.94	111.17	0.037	0.147
77	P151	100	180.83	0.059	0.236
78	P153	75	235.13	0.051	0.205
79	P156	25	210.67	0.058	0.233
80	P157	25	78.8	0.035	0.14
81	P160	25	179.3	0.025	0.1
82	P162	75	98.85	0.041	0.164
83	P166	25	103.4	0.026	0.105
84	P168	80.71	178.13	0.046	0.184
85	P169	100	167.85	0.042	0.167
86	P171	36.46	160.53	0.02	0.08
87	P172	25	225.43	0.061	0.269
88	P174	32.14	162.8	0.013	0.051
89	P175	25	144.27	0.033	0.133
90	P177	25	178.57	0.032	0.127
91	P178	50	156.37	0.027	0.109
92	P181	28.33	171.6	0.02	0.082
93	P182	38.96	135.1	0.02	0.078
94	P184	25.76	155.5	0.025	0.098
95	P186	30	192.25	0.04	0.162
96	P188	43.7	175.87	0.025	0.1
97	P197	25	228.03	0.026	0.104
98	P200	32.13	126	0.033	0.131
99	P202	30.93	190.05	0.077	0.309
100	P204	75	167.47	0.057	0.229
101	P206	27.59	149.3	0.026	0.105
102	P207	28.03	110.13	0.03	0.122
103	P208	50	164.53	0.071	0.28
104	P209	71.59	63.17	0.053	0.213
105	P217	25	194.7	0.033	0.169
106	P219	100	128.9	0.058	0.231
107	P223	25	123.43	0.056	0.231
108	P226	43.4	184.7	0.059	0.238
109	P229	48.33	164.45	0.061	0.253
110	P230	28.85	137.87	0.063	0.253
111	P231	28.94	169.8	0.065	0.227
	0	16.67	62.5	0.01
		100	235.13	0.107
		42.7092	151.366	0.0432294
[truncated: 2,500 more columns]

## Sheet: Table S2
Genetic characterization of opaque2 modifiers influencing kernel opacity, kernel hardness, and tryptophan content in quality protein maize
Diksha Jasrotia1#, Sushil Kumar2, Yashmeet Kaur2, Abhijit Kumar Das2, Alla Singh2, Dharam Paul2, Shanu Shukla2, Priti Sharma1, Sujay Rakshit3 and Ramesh Kumar2*
#Plant and Environmental Sciences, Clemson University, South Carolina, U.S.A. (Current address)
1Punjab Agricultural University, Ludhiana-141004, Punjab, India
2ICAR-Indian Institute of Maize Research, PAU Campus, Ludhiana-141004, Punjab, India
3Director, ICAR-Indian Institute of Agricultural Biotechnology, Garkhatanga, Ranchi, Jharkhand-834003, India
*Corresponding author – Ramesh Kumar, rk.phagna@gmail.com (Mob no: +918437252547)
(ORCID ID: 0000-0002-0350-3573)
Table S2: List of polymorphism markers with their chromosome number, bin number, forward and reverse primer sequence
S. No.	Primer	Chromosome	Bin	Annealing temp	Forward Primer	Reserve Primer
1	bnlg1083	1	1.02	53	ACAGTCTGTTGGGGAACAGG	CAACGCTGGTTTGTCGTTTA
2	bnlg1178	1	1.02	53	ACTACAGTTGAACGCCCCTG	GCTCATGTGCAAATGCAAGT
3	umc1323	1	1.05	58	TTGCACCCCGTTATTATCCTACAG	CCAGACTAGAGTGCCATGATCCTT
4	umc1703	1	1.05	54	ATTTTCTTGCTCACGTTCACTTCC	TAACGGCAGCATTACATTTCTTGA
5	umc2025	1	1.05	58	CGCCGTAGTATTTGGTAGCAGAAG	TCTACCGCTCCTTCGTCCAGTA
6	umc1374	1	1.06	59	CTACTCCAGCAGTTCCGCTCC	TTCAGATGGTGTAGTGTGGAGAGC
7	bnlg1598	1	1.06	55	GGCAAGATTCGGACCAGG	CGGTTAGGAGCAGTACGTCA
8	bnlg2057	1	1.06	58	CAGCAGAACCTGTGGACAGA	TGCATACTTGAGGATCGGAG
9	umc2237	1	1.07	53	CTCAGCTACAGGAGCGAAGAGG	GTCACTGCACGATCCATCACAT
10	umc1085	1	1.08	57	TACTGTGATGTGGCGGTGCT	GCCACCTCTCACAGGTCTCAC
11	umc2240	1	1.08	57	CGCCTTTGTAACCCAGACTCATTA	CGGATGTTGCCAAGTACATCATATC
12	dupssr12	1	1.08	55	CAGGTACTACGTGCCGTG	CTAGAGACAAACGAGGCTAGG
13	umc1306	1	1.09	56	CCAGGATGAATAAATCGTATTGCC	CGAAACAAAACACCCAGCAGTAGT
14	umc1862	1	1.11	55	ATGGGCACATGAAAAAGAGACATT	CCCATGAGAAGAGTGAAGACAACA
15	umc1421	1	1.11	56	TGCTACGAACTGGGATACACTCAA	AGTGGTGAATGTGCCCTAGGAATA
16	umc1630	1	1.11	58	CAGACCTTCGAGGGCAAGAACT	AGTTTTGGCTTCTTCTCCCAAGTC
17	umc1566	1	1.01	59	ATCTCGTCTACCTAACCCACCCTC	CAGGTGAAGAATCTGGTGAGGTC
18	umc1590	1	1.06	59	GTAAAGCTCACAGCTTCCGACAG	CAGAGTCTGATAGTCCGAACCCAG
19	umc2246	2	2	59	AGGCTCCAGCTCTAGGGGAGT	GTGAACTGTGTAGCGTGGAGTTGT
20	umc1552	2	2.01	59	CTCGATAGCTCTGCTGCTTCCTC	CAACACCAGCCCTACCCAGA
21	bnlg1338	2	2.01	53	GTGCAGAATGCAGGCAATAG	GCAAATGTTTTCACACACACG
22	phi96100	2	2.01	53	AGGAGGACCCCAACTCCTG	TTGCACGAGCCATCGTAT
23	bnlg1017	2	2.02	55	ATTGGAAGGATCTGCGTGAC	CAGCTGGTGGACTGCATCTA
24	bnlg2248	2	2.03	53	CCACCACATCCGTTACATCA	ACTTTGACACCGGCGAATAC
25	umc1497	2	2.07	59	GAGGAAGACGGAGACGGCAC	TAGACGAGATCCTCTGAGGCAATG
26	umc1890	2	2.07	56	TGAAGGGCCTCCAAGTTAATCTAAA	GCTAATGTGGAACTGGAAGAACGA
27	umc1633	2	2.08	58	GTCCTTCCTCTCCTTCGTGCATA	CAGAGGCTGTTGTTCCCCAC
28	bnlg1140	2	2.08	53	TAGGCCATATTGGCCCATG	AATGCCGTGGACGTAAGATC
29	umc2184	2	2.09	58	CTTGGCCTACTCCAAGTTCTCG	AGTAGAGCAGCACCATCCCG
30	umc2214	2	2.1	67	ACCCCCTGATTCTCTCTTACGTTT	CTGGATGAGGAGGAAGAATACGAG
31	bnlg1018	2	2.04	53	CGAGGTTAGCACCGACAAAT	CGAGTAAATGCTCTGTGCCA
32	umc2118	3	3	57	CGTCTCCGTCTGCAGTCACTATTA	TATGGTCCTCGGAGTTTGTTTGTT
33	umc2049	3	3.01	59	CCAGGTAGTTACTTTGCTGCTGCT	GAGAGATGTAGAGAAACCGACCGA
34	phi193225	3	3.02	54	GCTCTTGGCGTGCTTCTT	GCGGGGAGGTGAAGAGCTA
35	umc1447	3	3.03	56	TAATACTCCTACTAACGGCGCTGC	TCTGTCTCCCATGCCTGAAATAAT
36	umc1425	3	3.04	56	CTGTAATCGCTAACGGGGTAACAT	ATAGTCAAGCAGCCAACAAAATCC
37	umc1655	3	3.04	55	ACGCAAGTACAAAATTACTGCGGA	ATTAACGGCATGCTTGTAGCCTAA
38	umc1773	3	3.04	59	GGATCACACTATCGAGTCAGCGAT	CAAGGTAGCGTCGTCCTCCTC
39	umc2127	3	3.05	57	TATTACCTCTCTCCGCAGCTGTA	GATGCTTCTTCTCATCACCACTC
40	phi053	3	3.05	58	CTGCCTCTCAGATTCAGAGATTGAC	AACCCAACGTACTCCGGCAG
41	dupssr17	3	3.06	55	AGAAGAAAGCGAGCAGACAG	GAGACACATCACACCCTAAGTTC
42	umc1320	3	3.08	55	TGCGAAATCTGTATACCATAGGCA	CTCTTTTAGCAGTGTGCCGAATTT
43	bnlg1754	3	3.09	54	TACCCGAAGGATCTGTTTGC	CCATCGCTGTACACATGAGG
44	umc2048	3	3.1	57	GCTGAAGTCCCAACCACCAC	TTGACATGTTCTACCATCTCACCAA
45	umc1008	4	4	56	TCTAGCTTGTGGTGGTGGTTGA	ACATGAGCACAAAGACTGACGC
46	umc1757	4	4.01	57	ATAGGAGGTGAGGTGAGGAGGAAG	TTTTCTGCAGGGATAACATTTGTG
47	umc2150	4	4.02	56	GTTGTTCACTTTCCAAAACCCTTG	GCCTTGTGCTTCTTGGAGTGTT
48	nc004	4	4.03	53	TGCGAAGAAGCAGTAGCAAA	TGGAGGTAGAAGACGCACG
49	umc1662	4	4.05	59	CCTTCTTCCTTCACGCCTCTTT	GACCACCTCATCTCTGACTCTGG
50	umc2410	4	4.1	60	CAAGATCACCCAAGGTACTGTGC	AGCTACTGTGGACTGTGGACTGTG
51	bnlg589	4	4.1	64	GGGTCGTTTAGGGAGGCACCTTTGGT	GCGACAGACAGACAGACAAGCGCATTGT
52	umc1109	4	4.1	58	GCAACACAGGACCAAATCATCTCT	GTTCGGTCCGTAGAAGAACTCTCA
53	umc1039	4	4.08	57	AAATAAAGCACTAGGGAGGGATGC	ATTCATCATGAGACCGGAGACAAG
54	umc1532	4	4.1	55	CTCTCGGTTTTGGACTCTGCT	ATCTAGAAAATTATAATGGCATGGATTC
55	umc1679	5	5.01	58	CACTGCTAAGCTGCTCCCTGTT	TGCTAACTAACCCTGACCCTCTCA
56	bnlg143	5	5.01	62	GCACTGCCGGAGTGCGTTCT	ATGCCGTGATCTGTGACATCTAACC
57	umc2115	5	5.02	60	CTGTCTGTCTACCCAACCCAACAG	GGGGATAGGCGTGTGTATGTACTG
58	bnlg1879	5	5.03	53	TGCTCTCACAAGATGGTGGA	CCACAGGATAAAATCGGCTG
59	bnlg1046	5	5.03	54	TGAGCCGAAGCTAACCTCTC	GATGCAAAGGAGGTTCAGGA
60	bnlg1660	5	5.03	54	AACCAAGGTTCTTGGAGGCT	ACCATTGTATTTTCCTAGAGAATCG
61	umc1722	5	5.05	56	ATGCATGCCTTGATAATGGAGAAC	ACTCTCTTCCTTCTCCGTGCTTTT
62	umc1646	5	5.07	55	GCAATTATGAACAGTTGCGTGTGT	AGTGGATCGATCGAACATGACTTT
63	bnlg2305	5	5.07	55	CACCTTGAAAGCATCCTCGT	GTATCACACCCTCTGCTGCA
64	umc1792	5	5.08	58	CATGGGACAGCAAGAGACACAG	ACCTTCATCACCTGCAACTACGAC
65	umc1225	5	5.08	58	TTCCTTCTTTCTTTCCTGTGCAAC	CTAGCTCCGTGTGAGTGAGTGAGT
66	bnlg2323	5	5.04	53	ACCGTCTCAGCAAAATGGTC	CCGCCTTCACTATGGTCAAT
67	dupssr10	5	5.04	52	AGAAAATGGTGAGGCAGG	TATGAAATCTGCATCTAGAAATTG
68	umc1019	5	5.06	54	CCAGCCATGTCTTCTCGTTCTT	AAACAAAGCACCATCAATTCGG
69	bnlg1043	6	6	54	TTTGCTCTAAGGTCCCCATG	CATACCCACATCCCGGATAA
70	phi126	6	6	55	TCCTGCTTATTGCTTTCGTCAT	GAGCTTGCATATTTCTTGTGGACA
71	umc1006	6	6.02	54	AATCGCTTACTTGTAACCCACTTG	AGTTTCCGAGCTGCTTTCTCT
72	umc1014	6	6.04	58	GAAAGTCGATCGAGAGACCCTG	CCCTCTCTTCACCCCTTCCTT
73	phi452693	6	6.04	54	CAAGTGCTCCGAGATCTTCCA	CGCGAACATATTCAGAAGTTTG
74	umc1857	6	6.04	54	TTCCTTGCCAACAAATACAAGGAT	GTTCATTGCTTCATCTTGGAACCT
75	bnlg1154	6	6.05	52	GGGTGATCACATGGGTTAGG	AAATCAATGCTCCAAATCGC
76	umc1912	6	6.06	59	ACGAAGGTAGTCCATCAACTGCAC	GACGGGGGCTGTAGGTTCTG
77	bnlg2191	6	6.05	52	CACACAATCCCCACAAAAAA	CGAAACATCCAGGAAACTGC
78	bnlg1200	7	7.01	56	CGTCCTCGTTGTTATTCCGT	GTTCCCTCTCTCCCTCCCTC
79	bnlg657	7	7.02	61	TCTGAGGATGCCCAATCATGCGC	CGTTTCCGTTCGTCACCAGCTCG
80	phi034	7	7.02	59	TAGCGACAGGATGGCCTCTTCT	GGGGAGCACGCCTTCGTTCT
81	bnlg155	7	7.03	54	ACCGAGTAGCCGAGACACG	AGAGTCCTGGAGCCACATGAG
82	umc1134	7	7.03	57	AAAACTAACAGGCAGCAGACCAAC	ATCAGCAAGTGACTGAATTCCTCC
83	umc1275	7	7.03	60	AGTTCTAGTCCCTGGTGATCCTCC	GTTCGCAGGCCTAGACTCTAATGA
84	phi114	7	7.03	58	CCGAGACCGTCAAGACCATCAA	AGCTCCAAACGATTCTGAACTCGC
85	umc1412	7	7.04	57	GCATCTGTAGCCTTTTTGTGTGTG	CTCAGCTTGCAGGTTATCGCTT
86	dupssr13	7	7.04	51	TCGTTCGGTCCATGAAAT	CAAATATCTCTCATCTTTGCTGAC
87	umc1407	7	7.05	58	AGGCTTACCTCCTGAGAAGCAGTT	AGGCTTAGCATCGGTGGAGAG
88	umc2190	7	7.06	57	GATCCGTTGAGGTCGATCCTTT	GAGGAGTTCCTGCAGTTTCTTGAC
89	phi116	7	7.06	58	TCCCTGCCGGGACTCCTG	GCATACGGCCATGGATGGGA
90	umc2057	7	7.02	58	CCATCCGTAACACTTAAGGACGAC	TCATGAAGCTCCAGCAGTATCTGT
91	phi069	7	7.05	59	AGACACCGCCGTGGTCGTC	AGTCCGGCTCCACCTCCTTC
92	umc1172	8	8.04	58	CTCCTCCATCCAACACTGAACC	ATGAAGCAGAGGCAGTCTTTCTTG
93	phi014	8	8.05	63	AGATGACCAGGGCCGTCAACGAC	CCAGCTTCACCAGCTTGCTCTTCGTG
94	bnlg666	8	8.05	62	AAAAGGCAAGTAGCTAGCATGCATTTGCAG	GGCTCACGTCCGTATCCAAACCAACA
95	umc1562	8	8.05	56	CAAAGCAGTACAATATGACCCCAG	CGTACGTCCCATAAAGATGAGAAA
96	umc1960	8	8.05	58	CTGCTGGACTACATGGTGGACTT	GAGCTGTAGCACCCCCAAAAC
97	bnlg1607	8	8.06	53	CGTCCGTCCTTTTCTGAGAG	TTCGTCCAGATTTCATTCCC
98	umc1149	8	8.06	58	TACAGTAGGGATTCTTGCAGCCTC	GTGGGACCTTGTTGCTTCCTTT
99	umc1069	8	8.08	55	AGAGAATCCCCAAGCAAACAAAC	CTTCATCGGAGCCATGGTGT
100	dupssr14	8	8.09	53	AGCAGGTACCACAATGGAG	GTGTACATCAAGGTCCAGATTT
101	bnlg1350	8	8.07	53	TGCTTCAGCGCATTAAACTG	TGCTCGTGTGAGTTCCTACG
102	umc1055	8	8.07	58	CTCCAACTTGCACTCTCCAGTCTC	TTCTGCCAGCTGCAATAATCTTCT
103	umc1258	9	9.03	57	TGGGGGTTATTATGTAAACCAACG	GAAGACGATGAGGAGTGGGAGTT
104	bnlg1209	9	9.04	54	GTCCCGGGCAGAATAATACC	TTCCTCCTTGAAGTGCTCGT
105	bnlg1012	9	9.04	56	GAGTGAGCGTGCGGAGTC	AACAGGCCAAACTCCTCCTC
106	umc1231	9	9.05	60	CTGTAGGGCTGAGAAAAGAGAGGG	CGACAACTTAGGAGAACCATGGAG
107	umc1657	9	9.05	55	ATGGATGAATATGATCCCACGG	GATCCGCACGTAGCTTTTCG
108	bnlg1375	9	9.07	54	TCGACAACGAGCAACTCATC	CTGCAGATGGACTGGAGTCA
109	dupssr29	9	9.07	51	CAGCGAATACTGAATAACGC	TGTTGGATGAGCACTGAAC
110	bnlg1525	9	9.07	50	AGGAATTGCGAGTCTTCCAA	CAACCCCCAAAATGAACAAA
111	bnlg279	9	9.07	51	GCATGCGTACCTTCAAGCTA	TGTGTTCATCGGCAATTTTG
112	umc1137	9	9.08	59	ATCAGTCACTCTTCTGCCTCCACT	GGCTGGATAATGTTGTAGCTGGTC
113	bnlg1129	9	9.08	55	GAGAGTATGCTACTCGCCGC	GACGAGTTTGGAGTGCCATT
114	bnlg1288	9	9.01	54	TCGCTCCTCGGCCTATAGTA	GGTGGCAGACCCAAGATTTA
115	umc1732	9	9.05	58	GAATTACCTGTTTGGAGCGGAAG	GATTTTCTCTGTAGTTCGAGGCTGG
116	bnlg619	9	9.07	62	ACCCATCCCACTTTCCACCTCCTCCT	GCTTTCAGCGAATACTGAATAACGCGGA
117	umc1586	9	9.03	59	GAGGATGAGGAGGATGGTAATGGT	TAGGAGATGAGCTCGTCGGATAAG
118	umc1078	9	9.05	58	AGGCACTAGCAGGCGAGAGG	GCGTAGTAACATCCATCCAACCAA
119	bnlg1082	9	9.02	54	AAAGATCATGGGCGTACCAG	CAGGAACCTGATGACCACCT
120	umc2399	10	10	56	TGGTCACCACCATCTCTTTTTACA	AGGTACTGACGACGTGCTGATTTT
121	umc2018	10	10.01	58	TAGCCAAGCTTCTCCCTAGCTTTT	GCAGTTGGAGGAGGAGCAGAC
122	umc1319	10	10.01	58	TGAGAGCCACCTTCTTGAGCTACT	TTCCTTGAAGGCGAAGGTAGGTAT
123	umc1337	10	10.02	54	TGGATCTTTTATTTATGTTTTTATTCGG	CTGCCTGTAACGAATATGAATGC
124	umc2069	10	10.02	58	ACAACCTCCTCCACGACCAAAC	GTAGAGGTCCCACTTGTTCCCAAT
125	umc1113	10	10.02	59	ATCATGCGTCATCACTCTCAGAAC	GCTGGAGCTAGCTGTAGTGTAGCA
126	umc2348	10	10.03	56	AGTCAGACCGACGCACTCACTAA	TAACATCATCATCAGCGACGATTT
127	umc1336	10	10.03	56	GTACAAATGATAAGCAAGGGGCAG	CTCTGTTTTGGAAGAAGCTTTTGG
128	umc1962	10	10.03	58	ATAAGTGGGGGAGGCGAGCTA	GAGAACCAACCACCAAAGAAGTCC
129	umc1280	10	10.04	54	AAAATCCATGGCTTCTTTCTTTCC	AACAGCCAGTTTTGGGCTGTATAA
130	umc2350	10	10.04	57	AGTAGCGACTCCTCTGCGTGAG	CGAATCGAGGATGGTTTGTTTTT
131	bnlg1526	10	10.04	56	ACGAGCGAGTGGAGAATAGG	AGCCCAGTACGTGGGGTC
132	umc1506	10	10.05	55	AAAAGAAACATGTTCAGTCGAGCG	ATAAAGGTTGGCAAAACGTAGCCT
133	umc2043	10	10.05	59	GAGGCATACGGCATACCATACC	GTAGGAGAAACAGGTGCTGGTGTC
134	umc1045	10	10.06	57	GCTCGTCCATGAGCAGCATC	AAGCTGAAGATGCGGAGGTTG
135	bnlg1185	10	10.07	54	CGGTCCAGGCAGGTTAATTA	GACTCGAGGACACCGATTTC
136	umc2172	10	10.07	56	AGTAATCTCATGCCCGCTCTTCTT	TACGCTGAGTCAAAAACCAGGAAT
137	umc1196	10	10.07	58	CGTGCTACTACTGCTACAAAGCGA	AGTCGTTCGTGTCTTCCGAAACT
138	umc2351	10	10.07	58	CGGGCAGACAGACATTATTTCAA	CTGGCTGTCTGTCGTCGTCTCT
139	bnlg2190	10	10.06	53	TCCTCCTTCATCCCCTTCTT	CCCAGTATCATTGCCCAATC
140	umc1556	10	10.07	57	CCGAACAAAACAAGTAAGCACACA	GAAGACAGCTAGCCATCATCGG
141	umc1993	10	10.06	59	CTTTTCTGCTACTCCTGCCTGC	CTAGCTGATGGAGGCTGTAGCG
